# Supplementary material for: Molecular Analysis of a Congenital Myasthenic Syndrome Due to a Pathogenic Variant Affecting the C-Terminus of ColQ
Source: Int J Mol Sci. 2023 Nov 11;24(22):16217. doi: 10.3390/ijms242216217 (PMC10671321; doi:10.3390/ijms242216217)
Supplement: Supplementary file 1 [file ijms-24-16217-s001.zip]

Archive with 1 entries (1 files):
- ijms-2665588-supplementary.pdf
